# Supplementary material for: Cross-sectional association of dietary water intakes and sources, and adiposity: National Adult Nutrition Survey, the Republic of Ireland
Source: Eur J Nutr. 2018 Mar 29;58(3):1193–201. doi: 10.1007/s00394-018-1635-z (PMC6499754; doi:10.1007/s00394-018-1635-z)
Supplement: Supplementary file 1 — Supplementary material 1 (XLSX 26 KB) [file 394_2018_1635_MOESM1_ESM.xlsx]

## Sheet: ST1 anthro by tertile
Supplementary table 1: Description of selected markers of dietary quality and anthropometric measurements by total water intake and consumer group of water intakes (drinking water, water from other beverages and food moisture) on each recording day: The National Adult Nutrition Survey, The Republic of Ireland (n=1500)
		Total water												Drinking Water
Consumer groups		T1, n=500			T2, n=500			T3, n=500						T1, n=500			T2, n=501			T3, n=499
		1404 (319-1811)1			2155 (1812-2509)			3306 (2511-6655)						17 (0-101)			305 (102-550)			1135 (551-4469)
	n2	Mean	Median	SD	Mean	Median	SD	Mean	Median	SD	P3			Mean	Median	SD	Mean	Median	SD	Mean	Median	SD	P
Energy intake (kJ)	1500	6728.25	6511.81	2029.65	8478.44	8260.94	2286.73	10071.5	9929.5	2781.87	<0.001	á4		8202.44	7954.75	2723.67	8169.59	7875.64	2662.81	8907.68	8531.76	2799.3	<0.001	á
Energy expenditure (MET hrs/week)	1500	81.195	70.955	74.6738	84.4819	70.4851	77.7872	89.0389	71.35	124.214	0.423	NS		84.5828	73.21	75.6742	81.5308	68.94	80.6504	88.6165	72.36	121.851	0.497	NS
BMI (kg/m2)	1412	27.6816	27.075	5.47619	26.7757	26.1	4.63856	26.758	26	4.71067	0.005	â		27.7279	27.3	4.873	27.2892	26.4	5.26579	26.1856	25.425	4.6063	<0.001	â
Body fat (%)	1319	31.8773	32.1	9.12496	29.1196	29	8.46639	26.7011	26.275	8.83012	<0.001	â		30.0772	29.6	8.76867	30.3058	30.4	8.75511	27.2516	26.7	9.27196	<0.001	â
Waist circumference (cm)	1277	92.2501	92.1	14.4606	91.0622	90.45	13.2754	91.041	88.55	13.5202	0.349	NS		94.5458	95	13.5194	91.9172	90.2	14.4206	88.0385	86	12.4796	<0.001	â
		Water from other Beverages												Food Moisture
Consumer groups		T1, n=500			T2, n=500			T3, n=500						T1, n=500			T2, n=500			T3, n=500
		518 (0-792)			999 (793-1223)			1821 (1225-5281)						432 (106-560)			658 (561-769)			982 (770-1708)
	n	Mean	Median	SD	Mean	Median	SD	Mean	Median	SD	P			Mean	Median	SD	Mean	Median	SD	Mean	Median	SD	P
Energy intake (kJ)	1500	7195.97	6672.29	2509.39	8182.71	7918.18	2290.43	9899.56	9669.05	2719.82	<0.001	á		7044.29	6737.54	2314.39	8374.64	8048.6	2422.41	9859.3	9633.88	2737.35	<0.001	á
Energy expenditure (MET hrs/week)	1500	77.5977	69.7727	70.4094	90.6123	71.64	120.481	86.5059	70.8113	86.7482	0.086	NS		82.7688	71.62	74.2812	86.0926	72.0407	83.9705	85.8545	69.2571	120.464	0.826	NS
BMI (kg/m2)	1412	27.2375	26.1	5.59082	26.9633	26.4	4.76924	26.9886	26.7	4.49001	0.649	NS		27.176	26.55	5.41301	26.9868	26.35	4.96585	27.0217	26.4	4.47984	0.825	NS
Body fat (%)	1319	30.1911	30.6	9.7666	29.9057	30	8.81886	27.4886	27.075	8.30619	<0.001	â		30.4313	30	8.93386	29.3255	29.15	9.29273	27.7848	27.3	8.72797	<0.001	â
Waist circumference (cm)	1277	90.83	88.875	13.6463	90.7055	90	14.014	92.7088	91.5	13.51	0.056	NS		90.4357	88.75	14.2565	91.471	90.5	13.7444	92.3465	90.6	13.203	0.128	NS
1mean (min-max), g/d
2Where n≠1500 tertile cut offs were retained as described
3P for difference across means was calculated using ANOVA
4arrows denote direction of trend
Abbreviations: T: tertile

## Sheet: ST2 corr
Supplementary table 2: Correlation* of total water and its main dietary sources: The National Adult Nutrition Survey, Ireland (n=1500)
	Total water intake	Drinking water intake	Beverage moisture intake	Food moisture intake
Total water intake	1
Drinking water intake	0.625	1
Beverage moisture intake	0.668	-0.093	1
Food moisture intake	0.43	0.194	0.035	1
*Peason's pairwise correlation coefficients

## Sheet: ST3 mutual
Supplementary table 3: Cross-sectional association of total water and its main dietary sources per 100g/d with BMI, % body fat and waist circumference using multiple linear regression, mutually adjusted for water from other sources: The National Adult Nutrition Survey, Ireland (n=1500)
		BMI (kg/m2)	Body fat (%)	Waist circumference (cm)
		β-coefficient (95% confidence intervals)
Total water intake		n/a
Drinking water intake
	Model 3	-0.03 (-0.07,0.02)	-0.07 (-0.13,-0.01)	-0.17 (-0.28,-0.05)
	+ mutual adjustment*	-0.02 (-0.06,0.03)	-0.05 (-0.12,-0.01)	-0.15 (-0.27,-0.03)
Beverage moisture intake
	Model 3	0.01 (-0.03,0.06)	0.05 (-0.02,0.11)	0.05 (-0.07,0.16)
	+ mutual adjustment	0.00 (-0.04,0.05)	0.03 (-0.04,0.09)	0.02 (-0.10,0.14)
Food moisture intake
	Model 3	-0.11 (-0.23,-0.01)	-0.23 (-0.42,-0.05)	-0.29 (-0.64,-0.05)
	+ mutual adjustment	-0.10 (-0.23,-0.01)	-0.19 (-0.38,-0.08)	-0.20 (-0.56,-0.03)
Model 3 was adjusted for age group, sex, social class, education level, smoking status, alcohol consumption status, season, the Alternate Mediterranean Diet Score, energy expenditure, energy intake
*mutual adjustment for water intake from the other sources

## Sheet: ST4 intake by BMI
Supplementary table 4: Water intakes (g/d) by BMI category: The National Adult Nutrition Survey, Ireland (n=1500)
		Total water		Drinking water		Beverage moisture		Food moisture
	n	Mean	SD	Mean	SD	Mean	SD	Mean	SD
Underweight/normal weight	522	2398.75	912.25	587.25	615.25	1124	565.75	687.25	256
overweight	560	2364.5	919.25	460.75	573.5	1179.5	659.25	724.25	264.25
obese	330	2166	903.25	405.75	560.75	1097.25	670.75	663	253.5
p-value*		<0.001		<0.001		0.031		<0.001
* trend across BMI groups using ANOVA
